# Supplementary material for: Anti-angiogenic effects of VEGF stimulation on endothelium deficient in phosphoinositide recycling
Source: Nat Commun. 2020 Mar 5;11:1204. doi: 10.1038/s41467-020-14956-z (PMC7058007; doi:10.1038/s41467-020-14956-z)
Supplement: Supplementary file 3 — Source Data [file 41467_2020_14956_MOESM3_ESM.zip]

Archive with 3 entries (2 files):
- Source Data, Stratman et al..xlsx
- __MACOSX/
- __MACOSX/._Source Data, Stratman et al..xlsx
